# Supplementary material for: The armed oncolytic adenovirus ZD55-IL-24 eradicates melanoma by turning the tumor cells from the self-state into the nonself-state besides direct killing
Source: Cell Death Dis. 2020 Nov 30;11(11):1022. doi: 10.1038/s41419-020-03223-0 (PMC7705698; doi:10.1038/s41419-020-03223-0)
Supplement: Supplementary file 12 — Supplementary Table 1 [file 41419_2020_3223_MOESM12_ESM.xlsx]

## Sheet: Difference score
Supplementary Table 1: Cytokines changes within ZD55-IL-24-treated tumors
Name	PBS	ZD55-IL-24	Difference score (ZD55-IL-24 vs PBS )
IL-9	56.6109	3069	54.2122
TRAIL/TNFSF10	50	339.5	6.79
IL-20 R alpha	50	252	5.04
CCR6	50	203	4.06
FAM3B	50	191	3.82
IL-22	50	186	3.72
LIF	92.3362	335.5	3.63346
CXCL16	50	171.5	3.43
CD30	50	163.5	3.27
TECK	71.4506	219.5	3.07205
GFR alpha-4/GDNF R alpha-4	50	151.5	3.03
IL-4 R	50	145	2.9
CTLA-4/CD152	50	144.5	2.89
CD27 ligand/TNFSF7	65.9544	188	2.85045
CCL7/MCP-3/MARC	50	140	2.8
IGFBP-5	50	138	2.76
Eotaxin	50	135	2.7
HVEM/TNFRSF14	50	132.5	2.65
IL-23	50	132.5	2.65
IGF-II	50	130.5	2.61
EGF R	50	128.5	2.57
MFRP	50	128.5	2.57
SDF-1	50	127.5	2.55
IGFBP-rp1/IGFBP-7	50	126.5	2.53
IL-2 R alpha	50	125.5	2.51
CCR7	50	124	2.48
FCrRIIB/CD32b	50	122.5	2.45
IL-2 R beta	50	120	2.4
NOV/CCN3	50	119.5	2.39
IL-2	50	119	2.38
IFN-alpha/beta R1	50	118.5	2.37
Epigen	50	117.5	2.35
GFR alpha-3/GDNF R alpha-3	50	117	2.34
IL-1 R6/IL-1 R rp2	50	116.5	2.33
MDC	73.0995	168.5	2.30508
Spinesin ectodomain	50	115	2.3
IL-5 R alpha	87.3896	200	2.2886
E-selectin	68.7025	155.5	2.26338
CCR10	59.9086	135.5	2.26178
IL-22BP	50	112.5	2.25
Neuregulin-3/NRG3	50	112	2.24
BCMA/TNFRSF17	50	111.5	2.23
NGF R/TNFRSF16	50	111	2.22
TMEFF1/Tomoregulin-1	50	111	2.22
GFR alpha-2/GDNF R alpha-2	50	110.5	2.21
Cardiotrophin-1	50	109.5	2.19
IL-31	50	109	2.18
CD40 ligand/TNFSF5	50	108.5	2.17
LRP-6	50	108.5	2.17
Neurturin	50	108	2.16
TPO	50	108	2.16
GITR ligand/TNFSF18	50	107.5	2.15
Dkk-4	50	107	2.14
IL-3 R beta	119.817	255	2.12824
TACI/TNFRSF13B	50	105.5	2.11
IGFBP-1	392.429	828	2.10994
Cripto	50	105	2.1
IL-9 R	50	103	2.06
TLR1	50	103	2.06
TL1A/TNFSF15	50.5651	104	2.05676
Epiregulin	50	101.5	2.03
Thymus chemokine-1	50	101.5	2.03
TNF-beta/TNFSF1B	50	101	2.02
IL-15 R alpha	383.635	773	2.01494
Kremen-2	50	100.5	2.01
MMP-24/MT5-MMP	50	100	2
Granzyme B	50	98.5	1.97
CD40	50.5651	98	1.9381
Granzyme G	50	96.5	1.93
TREM-1	50	96.5	1.93
AR (Amphiregulin)	83.5423	160.5	1.92118
CD14	56.6109	108	1.90776
CXCR4	50	95	1.9
GM-CSF	50	95	1.9
Prolactin	56.6109	107.5	1.89893
Dkk-3	50	93.5	1.87
Leptin R	50	93.5	1.87
BAFF R/TNFRSF13C	50	92.5	1.85
MIP-1 alpha	50	92.5	1.85
AgRP	294.047	542	1.84324
Decorin	50	92	1.84
Urokinase	50	92	1.84
Granzyme D	50	91.5	1.83
IL-17BR	50	91.5	1.83
Soggy-1	50	91.5	1.83
ICAM-2/CD102	50	91	1.82
Tie-2	50	91	1.82
CCR9	58.2597	106	1.81944
Pentraxin3/TSG-14	58.8094	106.5	1.81094
G-CSF	50	90	1.8
IL-17C	50	90	1.8
Crossveinless-2	50	89.5	1.79
DR3/TNFRSF25	65.9544	118	1.78911
Dtk	180.825	322	1.78073
Adiponectin/Acrp30	50	89	1.78
Angiopoietin-like 3	50	89	1.78
LIGHT/TNFSF14	50	89	1.78
MIP-2	50	89	1.78
6Ckine	100.58	179	1.77967
VEGF	50	88	1.76
DPPIV/CD26	50	87.5	1.75
Follistatin-like 1	50	86.5	1.73
MMP-14/LEM-2	69.2521	119.5	1.72558
TLR3	50	86	1.72
TWEAK/TNFSF12	50	86	1.72
Cryptic	50	85.5	1.71
TROY	50	85.5	1.71
Growth hormone R	108.275	185	1.70861
Eotaxin-2	50	85	1.7
HGF R	50	84.5	1.69
IL-10	190.718	321	1.68311
Artemin	50	84	1.68
ALCAM	50	83.5	1.67
EDAR	50	83.5	1.67
Kremen-1	50	83.5	1.67
CD30 L	99.4813	165.5	1.66363
TSLP R	50	83	1.66
WISP-1/CCN4	63.7559	105	1.64691
CXCR2/IL-8 RB	50	81	1.62
IL-13	50	81	1.62
Activin RIB/ALK-4	50	80.5	1.61
B7-1/CD80	50	80.5	1.61
Beta-catenin	50	80.5	1.61
Glut2	70.3514	112	1.59201
IL-17D	50	79.5	1.59
Fractalkine	50	79	1.58
CXCR3	50	77	1.54
Erythropoietin/EPO	50	77	1.54
Ubiqultin	118.718	182	1.53305
IL-5	355.604	543.5	1.52838
Frizzled-7	50	75.5	1.51
IGF-I	50	75.5	1.51
TLR4	50	75.5	1.51
Chordin-like 2	50	75	1.5
TCCR/WSX-1	58.8094	88	1.49636
Shh-N	50	74.5	1.49
M-CSF	50	74	1.48
IL-24	50	73	1.46
CXCR6	169.833	247	1.45437
ICAM-1	210.505	303.5	1.44177
IL-10 R alpha	50	72	1.44
IL-12 R beta 1	50	72	1.44
RELM beta	50	72	1.44
CXCL14/BRAK	101.13	145.5	1.43874
FLRG/Follistatin	50	71.5	1.43
IL-7 R alpha	50	71.5	1.43
IL-17RC	184.672	264	1.42956
BLC	50	71	1.42
LIX	97.8324	137.5	1.40546
CCL4/MIP-1 beta	50	70	1.4
RANTES	50	70	1.4
Lungkine	50	69.5	1.39
TNF RII	50	69.5	1.39
Endostatin	466.078	644	1.38174
HGF	50	69	1.38
ICAM-5	50	69	1.38
IL-3	301.741	414	1.37204
IL-4	50	68.5	1.37
MIP-3 beta	50	68.5	1.37
Activin A	50	68	1.36
IFN-alpha/beta R2	50	68	1.36
Frizzled-6	120.916	163.5	1.35217
S100A10	50	67	1.34
TNF-alpha	189.069	250	1.32227
MIG	50	66	1.32
VE-cadherin	50	66	1.32
TIMP-4	98.9316	130.5	1.31909
VEGFC	111.573	146.5	1.31304
IL-17	229.192	300	1.30895
IL-17F	50	65	1.3
μPAR	50	65	1.3
IL-20	50	64.5	1.29
PDGF C	50	64.5	1.29
P-selectin	50	64.5	1.29
IL-3 R alpha	50	64	1.28
IFN-gamma	208.306	266	1.27697
MCP-1	181.924	232	1.27526
FGF-21	50	63.5	1.27
IL-1 beta	50	63.5	1.27
MIP-1 gamma	50	63.5	1.27
GDF-1	469.925	596.5	1.26935
TWEAK R/TNFRSF12	100.58	127	1.26267
CCL1/I-309/TCA-3	212.703	266	1.25057
IL-1 R9	50	62.5	1.25
IL-31 RA	50	62.5	1.25
CD11b	576.552	719.5	1.24794
CD27/TNFRSF7	89.0385	110.5	1.24104
Angiopoietin-like 2	50	62	1.24
Gremlin	50	61.5	1.23
TIMP-1	50	61.5	1.23
Lymphotactin	50	61	1.22
Resistin	50	61	1.22
Endoglin/CD105	145.649	177.5	1.21868
Common gamma chain/IL-2 R gamma	370.994	451	1.21565
CRG-2	50	60.5	1.21
IL-17R	129.71	156.5	1.20653
TSLP	50	60	1.2
Osteoactivin/GPNMB	161.588	193	1.19439
IGFBP-2	420.459	500.5	1.19036
FGF R4	50	59	1.18
TARC	50	59	1.18
Activin C	157.191	184	1.17055
FGF R5 beta	50	58.5	1.17
IL-13 R alpha 2	50	58.5	1.17
Osteoporotegerin	50	58.5	1.17
IL-12 p40/p70	238.535	274.5	1.15077
IL-7	50	57.5	1.15
MMP-2	50	57.5	1.15
MMP-9	50	57.5	1.15
IL-17E	50	57	1.14
PF-4	50	57	1.14
Csk	50	56.5	1.13
GDF-3	50	56.5	1.13
MMP-3	50	56	1.12
RAGE	50	56	1.12
Serum amyloid A1	50	56	1.12
IL-6	276.459	304.5	1.10143
IL-1 RII	50	54	1.08
Dkk-1	50	53.5	1.07
Fas ligand	50	53.5	1.07
Integrin beta 2/CD18	50	53.5	1.07
Lefty-1	50	53.5	1.07
MFG-E8	50	53.5	1.07
VEGF-D	50	53.5	1.07
GITR	50	53	1.06
L-selectin	50	52.5	1.05
Fit-3 ligand	50	52	1.04
MMP-12	50	52	1.04
OX40 ligand/TNFSF4	50	52	1.04
Galectin-3	535.88	549.5	1.02542
Fas/TNFRSF6	43770.1	44870.5	1.02514
IFN-beta	314.932	317	1.00657
Axl	50	50	1
BTC/Betacellulin	50	50	1
CCL8/MCP-2	50	50	1
CCR3	50	50	1
CCR4	50	50	1
Cerberus 1	50	50	1
Coagulation factor III/Tissue factor	50	50	1
DAN	50	50	1
Endocan	50	50	1
FADD	50	50	1
Frizzled-1	50	50	1
GDF-5	50	50	1
GDF-9	50	50	1
ICK	50	50	1
IGFBP-6	50	50	1
IL-15	50	50	1
IL-17RD	50	50	1
IL-18 R alpha/IL-1 R5	50	50	1
IL-21	50	50	1
IL-21 R	50	50	1
IL-6 R	50	50	1
Insulin	50	50	1
I-TAC	50	50	1
KC	50	50	1
LEPTIN/OB	50	50	1
MAdCAM-1	50	50	1
MCP-5	50	50	1
MIP-3 alpha	50	50	1
Osteopontin	50	50	1
PDGF R alpha	50	50	1
PlGF-2	50	50	1
SCF	50	50	1
SCF R/c-kit	50	50	1
SIGIRR	50	50	1
TFPI	50	50	1
TGF-beta 2	50	50	1
TGF-beta 3	50	50	1
TGF-beta RI/ALK-5	50	50	1
Thrombospondin	50	50	1
TIMP-2	50	50	1
TNF RI/TNFRSF1A	50	50	1
TRAIL R2/TNFRSF10B	50	50	1
TRANCE/TNFSF11	50	50	1
VCAM-1	50	50	1
VEGF R1	50	50	1
VEGF R2	50	50	1
VEGF R3	50	50	1
WIF-1	50	50	1
IL-28/IFN-lambda	232.489	230.5	0.991443
IFN-gamma R1	161.588	160	0.99017
TGF-beta RII	371.543	361.5	0.972969
TGF-beta 1	164.336	158	0.961442
Lymphotoxin beta R/TNFRSF3	205.008	191	0.931669
IL-12 p70	577.101	528.5	0.915784
IGFBP-3	353.955	320	0.904069
SPARC	283.604	254.5	0.897378
IL-23 R	272.062	234.5	0.861936
Progranulin	82.443	71	0.861201
GDF-8	472.124	403	0.85359
IL-27	314.383	265.5	0.844512
b FGF	366.597	296	0.807427
FGF R3	310.535	230.5	0.742266
TLR2	283.604	209	0.736943
IL-16	703.514	504	0.716404
IL-1 R4/ST2	533.132	381.5	0.715583
SLPI	624.918	423.5	0.677689
PDGF R beta	97.2828	65.5	0.673295
EG-VEGF/PK1	385.833	257	0.666091
TCA-3	239.085	157	0.656671
CTACK	703.514	455.5	0.647464
VEGF-B	284.154	169	0.594749
IL-11	624.918	369.5	0.591277
CCL28	648.002	379.5	0.585646
IL-1 RI	478.719	253	0.528494
IL-1 alpha	447.94	234.5	0.523507
CRP	962.385	406	0.421869
